# Supplementary material for: Understanding the relationship between income and mental health among 16- to 24-year-olds: Analysis of 10 waves (2009–2020) of Understanding Society to enable modelling of income interventions
Source: PLoS One. 2023 Feb 28;18(2):e0279845. doi: 10.1371/journal.pone.0279845 (PMC9974116; doi:10.1371/journal.pone.0279845)
Supplement: S1 Data — (DO) [file pone.0279845.s002.do]

clear all 
set more off 
capture log close

*j_indinus_lw is our weighting variable :D 
//Change current file location
cd "C:\Users\84083cpa\OneDrive - Erasmus University Rotterdam\Documents\UBI\October Review\Data\Working Files"
// assign global macro to refer to Understanding Society data
global ukhls "C:\Users\84083cpa\OneDrive - Erasmus University Rotterdam\Documents\UBI\October Review\Data\ukhls"

// assign global macros for the lists of waves
global UKHLSwaves "a b c d e f g h i j" 
global UKHLSno 10	// number of waves of UKHLS data								 

*****************************

** I. Household Level Data **

*****************************
*Save and homogenize Understanding Society UKHLS for hhresp  *

// loop through the relevant waves of Understanding Society
foreach w of global UKHLSwaves {

	// find the wave number
	local waveno=strpos("abcdefghijklmnopqrstuvwxyz","`w'")
	
	// open the individual level file for that wave
	use `w'_hidp `w'_fihhmnnet1_dv `w'_hsrooms `w'_hsbeds `w'_tenure_dv `w'_ieqmoecd_dv `w'_fihhmnnet1_dv `w'_hhsize `w'_nkids_dv using "$ukhls/`w'_hhresp", clear
	
	// remove the wave prefix
	
	gen `w'_totrooms= `w'_hsrooms + `w'_hsbeds
	drop `w'_hsrooms `w'_hsbeds
	rename `w'_* *

	// generate a variable which records the wave number  
	// - treating wave 2 ukhls as wave 19 of bhps
	gen wave=`waveno'
	
	// save the file for future use
	save tmp_ukhls`w'_hhresp, replace
}


*******************************

** II. Individual Level Data **

*******************************
// loop through the relevant waves of Understanding Society

foreach w in a {

// find the wave number
	local waveno=strpos("abcdefghijklmnopqrstuvwxyz","`w'")
	
use "$ukhls/`w'_indresp"

keep pidp `w'_hidp `w'_age_dv `w'_sf12mcs_dv `w'_sf12pcs_dv `w'_intdatd_dv `w'_intdatm_dv `w'_sf12mcs_dv `w'_sf12pcs_dv `w'_doby_dv `w'_intdatd_dv `w'_intdatm_dv `w'_intdaty_dv `w'_fenow `w'_gor_dv `w'_hiqual_dv `w'_health `w'_racel_dv `w'_jbstat `w'_mlstat `w'_nchoecd_dv `w'_pno `w'_scghq1_dv `w'_scghq2_dv `w'_school `w'_sex `w'_urban_dv `w'_jlseg_dv `w'_jbseg_dv `w'_jbnssec8_dv `w'_sf12pcs_dv `w'_sf12mcs_dv `w'_jlnssec8_dv `w'_panssec8_dv `w'_mastat_dv `w'_jbhad `w'_scghq1_dv `w'_scghq2_dv `w'_intdaty_dv

	// remove the wave prefix
	rename `w'_* *

	// generate a variable which records the wave number  
	// - treating wave 2 ukhls as wave 19 of bhps
	gen wave=`waveno'
	
	// save the file for future use
	save tmp_ukhls`w'_indresp, replace

}

foreach w in b {

// find the wave number
	local waveno=strpos("abcdefghijklmnopqrstuvwxyz","`w'")
	
use "$ukhls/`w'_indresp"

keep pidp `w'_hidp `w'_age_dv  `w'_sf12mcs_dv `w'_sf12pcs_dv `w'_intdatd_dv `w'_intdatm_dv `w'_sf12mcs_dv `w'_sf12pcs_dv `w'_doby_dv `w'_intdatd_dv `w'_intdatm_dv `w'_intdaty_dv `w'_fenow `w'_gor_dv `w'_hiqual_dv `w'_health `w'_racel_dv `w'_ncigs `w'_smnow `w'_smever `w'_ncigs `w'_jbstat `w'_mlstat `w'_nchoecd_dv `w'_pno `w'_scghq1_dv `w'_scghq2_dv `w'_school `w'_sex `w'_urban_dv `w'_jlseg_dv `w'_jbseg_dv `w'_jbnssec8_dv `w'_hcondn* `w'_sf12pcs_dv `w'_sf12mcs_dv `w'_saved `w'_jlnssec8_dv `w'_save `w'_panssec8_dv `w'_mastat_dv `w'_j1none `w'_jbhad `w'_scghq1_dv `w'_scghq2_dv `w'_intdaty_dv

	// remove the wave prefix
	rename `w'_* *

	// generate a variable which records the wave number  
	// - treating wave 2 ukhls as wave 19 of bhps
	gen wave=`waveno'
	
	// save the file for future use
	save tmp_ukhls`w'_indresp, replace

}

foreach w in c {

// find the wave number
	local waveno=strpos("abcdefghijklmnopqrstuvwxyz","`w'")
	
use "$ukhls/`w'_indresp"

keep pidp `w'_hidp `w'_age_dv  `w'_sf12mcs_dv `w'_sf12pcs_dv `w'_intdatd_dv `w'_intdatm_dv `w'_sf12mcs_dv `w'_sf12pcs_dv `w'_doby_dv `w'_intdatd_dv `w'_intdatm_dv `w'_intdaty_dv `w'_fenow `w'_gor_dv `w'_hiqual_dv `w'_health `w'_racel_dv `w'_jbstat `w'_mlstat `w'_nchoecd_dv `w'_pno `w'_scghq1_dv `w'_scghq2_dv `w'_school `w'_sex `w'_urban_dv `w'_jlseg_dv `w'_jbseg_dv `w'_jbnssec8_dv `w'_hcondn* `w'_sf12pcs_dv `w'_sf12mcs_dv `w'_jlnssec8_dv `w'_panssec8_dv `w'_mastat_dv `w'_j1none `w'_jbhad `w'_scghq1_dv `w'_scghq2_dv `w'_intdaty_dv

	// remove the wave prefix
	rename `w'_* *

	// generate a variable which records the wave number  
	// - treating wave 2 ukhls as wave 19 of bhps
	gen wave=`waveno'
	
	// save the file for future use
	save tmp_ukhls`w'_indresp, replace
}


foreach w in d{

// find the wave number
	local waveno=strpos("abcdefghijklmnopqrstuvwxyz","`w'")
	
use "$ukhls/`w'_indresp"

keep pidp `w'_hidp `w'_age_dv  `w'_sf12mcs_dv `w'_sf12pcs_dv `w'_intdatd_dv `w'_intdatm_dv `w'_sf12mcs_dv `w'_sf12pcs_dv `w'_doby_dv `w'_intdatd_dv `w'_intdatm_dv `w'_intdaty_dv `w'_fenow `w'_gor_dv `w'_hiqual_dv `w'_health `w'_racel_dv `w'_jbstat `w'_mlstat `w'_nchoecd_dv `w'_pno `w'_scghq1_dv `w'_scghq2_dv `w'_school `w'_sex `w'_urban_dv `w'_jlseg_dv `w'_jbseg_dv `w'_jbnssec8_dv `w'_hcondn* `w'_sf12pcs_dv `w'_sf12mcs_dv `w'_saved `w'_jlnssec8_dv `w'_save `w'_panssec8_dv `w'_mastat_dv `w'_j1none `w'_jbhad `w'_scghq1_dv `w'_scghq2_dv `w'_intdaty_dv

	// remove the wave prefix
	rename `w'_* *

	// generate a variable which records the wave number  
	// - treating wave 2 ukhls as wave 19 of bhps
	gen wave=`waveno'
	
	// save the file for future use
	save tmp_ukhls`w'_indresp, replace

}


foreach w in e {

// find the wave number
	local waveno=strpos("abcdefghijklmnopqrstuvwxyz","`w'")
	
use "$ukhls/`w'_indresp"

keep pidp `w'_hidp `w'_age_dv  `w'_sf12mcs_dv `w'_sf12pcs_dv `w'_intdatd_dv `w'_intdatm_dv `w'_sf12mcs_dv `w'_sf12pcs_dv `w'_doby_dv `w'_intdatd_dv `w'_intdatm_dv `w'_intdaty_dv `w'_fenow `w'_gor_dv `w'_hiqual_dv `w'_health `w'_smnow `w'_smever `w'_ncigs `w'_racel_dv `w'_jbstat `w'_mlstat `w'_nchoecd_dv `w'_pno `w'_scghq1_dv `w'_scghq2_dv `w'_school `w'_sex `w'_urban_dv `w'_jlseg_dv `w'_jbseg_dv `w'_jbnssec8_dv `w'_hcondn* `w'_sf12pcs_dv `w'_sf12mcs_dv `w'_jlnssec8_dv `w'_panssec8_dv `w'_mastat_dv `w'_j1none `w'_jbhad `w'_scghq1_dv `w'_scghq2_dv `w'_intdaty_dv


	// remove the wave prefix
	rename `w'_* *

	// generate a variable which records the wave number  
	// - treating wave 2 ukhls as wave 19 of bhps
	gen wave=`waveno'
	
	// save the file for future use
	save tmp_ukhls`w'_indresp, replace

}


foreach w in g i {

// find the wave number
	local waveno=strpos("abcdefghijklmnopqrstuvwxyz","`w'")
	
use "$ukhls/`w'_indresp"

keep pidp `w'_hidp `w'_age_dv `w'_sf12mcs_dv `w'_sf12pcs_dv `w'_intdatd_dv `w'_intdatm_dv `w'_sf12mcs_dv `w'_sf12pcs_dv `w'_doby_dv `w'_intdatd_dv `w'_intdatm_dv `w'_intdaty_dv `w'_fenow `w'_gor_dv `w'_hiqual_dv `w'_health `w'_ncigs `w'_smoker `w'_racel_dv `w'_jbstat `w'_mlstat `w'_nchoecd_dv `w'_pno `w'_scghq1_dv `w'_scghq2_dv `w'_school `w'_sex `w'_jlseg_dv `w'_jbseg_dv `w'_jbnssec8_dv `w'_hcondn* `w'_sf12pcs_dv `w'_sf12mcs_dv `w'_urban_dv `w'_jlnssec8_dv `w'_panssec8_dv `w'_mastat_dv `w'_j1none `w'_jbhad `w'_scghq1_dv `w'_scghq2_dv `w'_intdaty_dv


	// remove the wave prefix
	rename `w'_* *

	// generate a variable which records the wave number  
	// - treating wave 2 ukhls as wave 19 of bhps
	gen wave=`waveno'
	
	// save the file for future use
	save tmp_ukhls`w'_indresp, replace

}

foreach w in f h {

// find the wave number
	local waveno=strpos("abcdefghijklmnopqrstuvwxyz","`w'")
	
use "$ukhls/`w'_indresp"

keep pidp `w'_hidp `w'_age_dv `w'_sf12mcs_dv `w'_sf12pcs_dv `w'_intdatd_dv `w'_intdatm_dv `w'_sf12mcs_dv `w'_sf12pcs_dv `w'_doby_dv `w'_intdatd_dv `w'_intdatm_dv `w'_intdaty_dv `w'_fenow `w'_gor_dv `w'_hiqual_dv `w'_health `w'_ncigs `w'_smoker `w'_racel_dv `w'_jbstat `w'_mlstat `w'_nchoecd_dv `w'_pno `w'_scghq1_dv `w'_scghq2_dv `w'_school `w'_sex `w'_urban_dv `w'_jlseg_dv `w'_jbseg_dv `w'_jbnssec8_dv `w'_hcondn* `w'_sf12pcs_dv `w'_sf12mcs_dv `w'_urban_dv `w'_saved `w'_save `w'_jlnssec8_dv `w'_panssec8_dv `w'_mastat_dv `w'_j1none `w'_jbhad `w'_scghq1_dv `w'_scghq2_dv `w'_intdaty_dv


	// remove the wave prefix
	rename `w'_* *

	// generate a variable which records the wave number  
	// - treating wave 2 ukhls as wave 19 of bhps
	gen wave=`waveno'
	
	// save the file for future use
	save tmp_ukhls`w'_indresp, replace

}

foreach w in j {

// find the wave number
	local waveno=strpos("abcdefghijklmnopqrstuvwxyz","`w'")
	
use "$ukhls/`w'_indresp"

keep pidp `w'_hidp `w'_age_dv `w'_sf12mcs_dv `w'_sf12pcs_dv `w'_intdatd_dv `w'_intdatm_dv `w'_sf12mcs_dv `w'_sf12pcs_dv `w'_doby_dv `w'_intdatd_dv `w'_intdatm_dv `w'_intdaty_dv `w'_fenow `w'_gor_dv `w'_hiqual_dv `w'_health `w'_ncigs `w'_smoker `w'_racel_dv `w'_jbstat `w'_mlstat `w'_nchoecd_dv `w'_pno `w'_scghq1_dv `w'_scghq2_dv `w'_school `w'_sex `w'_urban_dv `w'_jlseg_dv `w'_jbseg_dv `w'_jbnssec8_dv `w'_hcondn* `w'_sf12pcs_dv `w'_sf12mcs_dv `w'_urban_dv `w'_saved `w'_save `w'_jlnssec8_dv `w'_panssec8_dv `w'_mastat_dv `w'_j1none `w'_jbhad `w'_scghq1_dv `w'_scghq2_dv `w'_indinus_lw `w'_intdaty_dv


	// remove the wave prefix
	rename `w'_* *

	// generate a variable which records the wave number  
	// - treating wave 2 ukhls as wave 19 of bhps
	gen wave=`waveno'
	
	// save the file for future use
	save tmp_ukhls`w'_indresp, replace

}

*II- Appending all waves of UKHLS

///Individual Level ///
use tmp_ukhlsa_indresp

foreach w in b c d e f g h i j {
	
	// append each file in turn
	append using tmp_ukhls`w'_indresp
}

// (using the global macro UKHLSno to define the last wave)
foreach n of numlist 1/$UKHLSno {
	
	// calculate which label value this label will apply to
	local waveref=`n'
	
	// add a label for each wave in turn
	lab def wave `waveref' "UKHLS Wave `n'", modify
}

// apply the label to the wave variable
lab val wave wave

// check how many observations are available from each wave
tab wave

// save the file containing all waves
sort pidp wave
save all_indresp.dta, replace

// erase each temporary file using loops
foreach w of global UKHLSwaves{
	erase tmp_ukhls`w'_indresp.dta
}

///Household Level ///
use tmp_ukhlsa_hhresp

foreach w in b c d e f g h i j {
	
	// append each file in turn
	append using tmp_ukhls`w'_hhresp
}

// (using the global macro UKHLSno to define the last wave)
foreach n of numlist 1/$UKHLSno {
	
	// calculate which label value this label will apply to
	local waveref=`n'
	
	// add a label for each wave in turn
	lab def wave `waveref' "UKHLS Wave `n'", modify
}

// apply the label to the wave variable
lab val wave wave

// check how many observations are available from each wave
tab wave

// save the file containing all waves
sort hidp wave
save all_hhresp.dta, replace

// erase each temporary file using loops
foreach w of global UKHLSwaves {
	erase tmp_ukhls`w'_hhresp.dta
}

///////////////////////////////////
* III* Merge individuals into hh *
//////////////////////////////////

use all_hhresp

merge 1:m wave hidp using all_indresp, keep (match)

drop _merge
save AllWaves_UKHLS.dta,replace

*Add the wave*

use pidp hhorig psu strata sex birthy feend_dv ukborn racel_dv using "C:\Users\84083cpa\OneDrive - Erasmus University Rotterdam\Documents\UBI\October Review\Data\ukhls\xwavedat.dta"

merge 1:m pidp using AllWaves_UKHLS.dta, force generate(_wemerge_2) 
keep if _wemerge_2==3
drop _wemerge_2

*******************************

* Let's doll up the variables *

*******************************
* Wave dummies
tabulate wave, generate(wave_D) //Wave Dummies

* Interview date*
tostring intdatm_dv, gen(doim_str2)
replace doim_str2 = "" if doim_str2== "-9"
replace doim_str2 = "0" + doim_str2 if intdatm_dv <= 9 & intdatm_dv!= -9

tostring intdaty_dv, gen(doiy_str2)
replace doiy_str2 = string(intdaty_dv) if doiy_str == "."


gen Interview_Date = "."
replace Interview_Date = doiy_str+doim_str
replace Interview_Date = doiy_str2+doim_str2 

*Sex (sex=1, male// sex=2, female)
gen Sex = sex-1
replace Sex = . if sex <0  //now Sex=1, female

*Age
gen Age = .
replace Age = age_dv if age_dv >0
replace Age = age if Age == .

drop if Age<0

gen AgeSq = Age * Age 

*Married*
replace mastat_dv=. if mastat_dv<1

gen Single_Dummy = 0
replace Single_Dummy =1 if mastat_dv==1
replace Single_Dummy =. if mastat_dv==.

gen Married_Dummy = 0
replace Married_Dummy = 1 if mastat_dv==2| mastat_dv==3| mastat_dv==9
replace Married_Dummy=. if mastat_dv==.

gen LivingTogether_Dummy=0
replace LivingTogether=1 if mastat_dv==10
replace LivingTogether=. if mastat_dv==.

gen Divorced_Dummy = 0
replace Divorced_Dummy=1 if mastat_dv==5| mastat_dv==8
replace Divorced_Dummy=. if mastat_dv==.

gen OtherCivilStatus_Dummy = 0
replace OtherCivilStatus_Dummy =1 if mastat_dv==4| mastat_dv==6| mastat_dv==7
replace OtherCivilStatus_Dummy =. if mastat_dv==.

gen Companion=0
replace Companion=1 if mastat_dv==2| mastat_dv==3| mastat_dv==10
replace Companion=. if mastat_dv==.
*Region
gen England_Dummy = .
replace England_Dummy = 1 if gor_dv >= 1 & gor_dv <= 9 
replace England_Dummy = 0 if gor_dv >= 10

gen Scotland_Dummy = .
replace Scotland_Dummy  = 1 if gor_dv == 11
replace Scotland_Dummy  = 0 if gor_dv != 11 & gor_dv>0 

gen Wales_Dummy = .
replace Wales_Dummy = 1 if gor_dv == 10
replace Wales_Dummy  = 0 if gor_dv != 10 & gor_dv>0 

gen NIreland_Dummy = .
replace NIreland_Dummy = 1 if gor_dv == 12
replace NIreland_Dummy = 0 if gor_dv != 12 & gor_dv>0 

* Race

gen race_white=0
replace race_white= 1 if racel_dv==1 
replace race_white=. if racel_dv<1

gen race_white_other=0
replace race_white_other= 1 if racel_dv>=2 & racel_dv<=4 
replace race_white_other=. if racel_dv<1

gen race_mixed=0
replace race_mixed= 1 if racel_dv>=5 & racel_dv<=8 
replace race_mixed=. if racel_dv<1

gen race_sasian=0
replace race_sasian=1 if racel_dv==9 |racel_dv==10| racel_dv==11
replace race_sasian=. if racel_dv<1

gen race_chinese=0
replace race_chinese=1 if racel_dv==12 | racel_dv==13
replace race_chinese=. if racel_dv<1

gen race_black=0
replace race_black=1 if racel_dv==14| racel_dv==15 | racel_dv==16
replace race_black=. if racel_dv<1

gen race_other=0
replace race_other=1 if racel_dv==97 | racel_dv==17
replace race_other=. if racel_dv<1

gen racedummies=.
replace racedummies=1 if race_white== 1
replace racedummies=2 if race_white_other== 1
replace racedummies=3 if race_mixed== 1
replace racedummies=4 if race_sasian== 1
replace racedummies=5 if race_chinese== 1
replace racedummies=6 if race_black== 1
replace racedummies=7 if race_other== 1

tabulate racedummies, generate(Race_D)
xtset pidp wave

***********************
**  Health Variables **
***********************
////SF-12 only available for UKHLS ///
  * Mental Health*
gen Mental_HealthSF = sf12mcs_dv
replace Mental_HealthSF = . if sf12mcs_dv <0

gen depressed=.
replace depressed = 1 if inrange(Mental_HealthSF,0,45.6)
replace depressed = 0 if inrange(Mental_HealthSF,45.6, 100)
label define depressed 0 "Not depressed" 1 "Depressed", modify
label values depressed depressed

*Past Health
bys pidp (wave): gen Mental_HealthSF_L1 = Mental_HealthSF[_n-1] if wave[_n-1] == wave - 1 

bys pidp (wave): gen depressed_L1 = depressed[_n-1] if wave[_n-1] == wave - 1 

bys pidp (wave): egen MinWave = min(wave) 

//////////////////////SES////////////////////////////

*Job Market Status* jbstat is available for both surveys
gen EconomicStat=jbstat
replace EconomicStat=. if jbstat<0
replace EconomicStat=1 if jbstat==1|jbstat==2 //Employed
replace EconomicStat=2 if jbstat==3 // unemployed
replace EconomicStat=4 if jbstat>4 & jbstat !=.  // other
//replace EconomicStat=4 if jbstat==5|jbstat==6 // looking after home
replace EconomicStat=3 if jbstat==4 //Retired
//replace EconomicStat=6 if jbstat==7 //FT student
//replace EconomicStat=7 if jbstat==8 //Disabled
//replace EconomicStat=8 if jbstat>8

tabulate EconomicStat , generate(EconomicStat_D)

gen never_employed=.
replace never_employed=1 if jbhad==2
by pidp: mipolate never_employed wave, backward gen(never_employed2)
replace never_employed=never_employed2 if never_employed == .

*NS-SEC* Most recent job SEC classification

gen Job_NSSECv = .
replace Job_NSSECv=jbnssec8_dv
replace Job_NSSECv=jlnssec8_dv if jbnssec8_dv<1
replace Job_NSSECv=. if Job_NSSECv<1 
 
by pidp: mipolate Job_NSSECv wave, forward gen(most_recent3)
replace Job_NSSECv=most_recent3 if (Job_NSSEC<1| Job_NSSEC==.)

//  turn it into a 5 category //
replace Job_NSSEC=1 if Job_NSSECv==1|Job_NSSECv==2|Job_NSSECv==3
replace Job_NSSEC=2 if Job_NSSECv==4
replace Job_NSSEC=3 if Job_NSSECv==5
replace Job_NSSEC=4 if Job_NSSECv==6 
replace Job_NSSEC=5 if Job_NSSECv==7|Job_NSSECv==8
replace Job_NSSEC=6 if (never_employed==1 | jbstat==7 ) & Job_NSSECv ==.  //Never Employed/Student
tabulate Job_NSSEC , generate(Job_NSSEC_D)


// Youth occupation //
gen Youth_occupation=.
replace Youth_occupation=1 if jbstat==1 | jbstat==2| jbstat==5| jbstat==11 
/// Working -self employed/ apprenticeship/ on leave
replace Youth_occupation=2 if jbstat==3  
/// Unemployed
replace Youth_occupation=3 if jbstat==6 
/// family care
replace Youth_occupation=4 if jbstat==7 
/// full-time student
replace Youth_occupation=5 if jbstat==8| jbstat==9 | jbstat==10| jbstat==12 
/// other

tabulate Youth_occupation, generate(Youth_occ_D)

*Highest Qualification

gen HighestQual = . 
replace HighestQual = . if hiqual_dv < 0
replace HighestQual=1 if hiqual_dv ==9 // No qual
replace HighestQual=2 if hiqual_dv==4|hiqual_dv==5 //GCSE or other qual.
replace HighestQual=3 if hiqual_dv ==3 // A level
replace HighestQual=4 if hiqual_dv ==2 | hiqual_dv ==1 // Other higher degree or university degree 

tabulate HighestQual, generate(HighestQual_D)

* Father's Education
foreach n of numlist 1/10   {
gen Fath_NSSEC_W`n'=.
replace Fath_NSSEC_W`n'= panssec8_dv if wave==`n' 
replace Fath_NSSEC_W`n'=0 if Fath_NSSEC_W`n'<0
}
egen Fath_NSSEC= rowtotal(Fath_NSSEC_W1-Fath_NSSEC_W10)
replace Fath_NSSEC=. if Fath_NSSEC==0

*Household Equivalised Income --> In UKHLS fihhmnnet1_dv for hh net income; and ieqmoecd_dv  for the modified OECD equivalence scale. Whereas for the BHPS, bb_hhnetde2 :  hh current net inc equ(mod-oecd)/defl*

** Include the CPI **
merge m:1 Interview_Date using cpi.dta
drop if _merge==2
drop _merge

** Income **
replace fihhmnnet1_dv=. if fihhmnnet1_dv<0

gen HouseholdIncome=.
replace HouseholdIncome= ((fihhmnnet1_dv/ieqmoecd_dv)*(100/cpi)) 
gen lnHouseholdEqIncome=ln(HouseholdIncome)

** Savings **
//An individual level "Savings module" is asked at EVEN waves. This asks respondents whether they save an amount of their income, if yes then the monthly amount, whether they do this on a regular basis and then a final follow up question about saving motives (short or long-term motives).

replace saved =0 if save==2
replace saved = . if saved <0

bysort pidp: mipolate saved wave, gen(linear_savings) epolate

gen Savings=.
replace Savings=saved/cpi*100
replace Savings=linear_savings/cpi*100 if (wave == 1| wave==3|wave==5|wave==7|wave==9) & Savings == .
replace Savings=0 if Savings<0

xtset pidp wave
by pidp: replace Savings = Savings[_n+1] if mi(Savings) & wave==1
*Checking missings in savings*
ds pidp wave, not
egen missing = rowmiss(Savings) 
tab wave if missing
drop linear_savings saved 

*Housing
gen  HousingTenure = .
replace HousingTenure= tenure_dv
replace HousingTenure = . if HousingTenure < 0

gen Own=.
replace Own=1 if HousingTenure ==1|HousingTenure ==2
replace Own=0 if HousingTenure >2 & HousingTenure!=.
replace Own=. if HousingTenure <0

gen HouseholdSize = .
replace HouseholdSize=hhsize
replace HouseholdSize = . if HouseholdSize <0

gen NoRooms = totrooms
replace NoRooms = . if NoRooms <0
gen OverCrowding = HouseholdSize / NoRooms

* Age groups
egen agecat = cut(Age), at(16, 25,31,41, 51,66,99) label

levelsof agecat, local (agecats)

tab agecat 
tabulate agecat, generate(AGE_D)

label define agelabelcat 0 "16 to 24 yrs." 1 "25 to 30 yrs." 2 "31 to 40 yrs." 3 "41 to 50 yrs." 4 "51 to 65 yrs." 5 "Over 65 yrs."
label values agecat agelabelcat

*Region
gen Region = .
replace Region = 1 if England_Dummy == 1
replace Region = 2 if Scotland_Dummy == 1
replace Region = 3 if Wales_Dummy == 1
replace Region = 4 if NIreland_Dummy == 1

tab Region, generate (Region_D)

* Urban/ rural*
gen urban=.
replace urban=1 if urban_dv==1
replace urban=0 if urban_dv==2
replace urban=. if urban_dv==-9

*Born in UK*

gen UK_Born=.
replace UK_Born=1 if ukborn>0 & ukborn<5
replace UK_Born=0 if ukborn==5
replace UK_Born=. if ukborn==-9

gen NonUKborn=.
replace NonUKborn=1 if UK_Born==0
replace NonUKborn=0 if UK_Born==1


//Labels
label var Job_NSSEC_D1 "  - Management and professional"
label var Job_NSSEC_D2 "  - Intermediate"
label var Job_NSSEC_D3 "  - Small employers and own account"
label var Job_NSSEC_D4 "  - Lower supervisory and technical"
label var Job_NSSEC_D5 "  - Semi-routine and routine"
label var Job_NSSEC_D6 "  - Never employed"

label var HighestQual_D1 "  - No Qualification"
label var HighestQual_D2 "  - GCSE or other qualification"
label var HighestQual_D3 "  - A Level "
label var HighestQual_D4 "  - Higher degree/ University"

label var EconomicStat_D1 "  - Employed"
label var EconomicStat_D2 "  - Unemployed"
label var EconomicStat_D3 "  - Retired"
label var EconomicStat_D4 "  - Other"

label var Youth_occ_D1 "  - Employed / Self-employed  /Apprenticeship / Maternity Leave"
label var Youth_occ_D2  "  - Unemployed"
label var Youth_occ_D3  "  - Family care"
label var Youth_occ_D4  "  - FT Student"
label var Youth_occ_D5  "  - Other"


//label var EconomicStat_D7 "  - Disabled"
//label var EconomicStat_D8 "  - Other"

label var OverCrowding "  - Overcrowded" 
label var Mental_HealthSF "  - Mental Health (SF-12)" 

label var Married_Dummy "  - Married" 
label var Divorced_Dummy "  - Divorced" 

label var Own "  - Own (Outright or with mortgage)" 
label var Savings "  - Savings (Monthly)" 

label var Region_D1 "  - England"
label var Region_D2 "  - Scotland"
label var Region_D3 "  - Wales"
label var Region_D4 "  - N.Ireland"

label var lnHouseholdEqIncome "  - (Log.) Household Eq.Income"
label var NonUKborn "  - Not born in the UK"
label var Age "  - Age"
label var Sex "  - Female"
label var race_white "  - White"

rename intdaty_dv interview_year
sort pidp wave
//compress

xtset pidp wave
//xtsum
///xtdes
iis
tis

//Panel Structure
bysort pidp: egen WaveCount = count(wave) 

//Missing Data
global MI_Vars lnHouseholdEqIncome Savings OverCrowding Job_NSSEC_D1 EconomicStat_D1 HighestQual_D1 Own
mdesc $MI_Vars //Look at the missing data, and note which have the most missing
mi set mlong //Set the mi style; telling STATA how to store the mi data. Plus it creates three new mi variables
mi xtset //Unset any panel variables
mi misstable summarize $MI_Vars // Helps tabulate the number of missing data
mi misstable patterns $MI_Vars // Helps identify patterns in the missing data
mi unset

*Attrition Sensitivity (According to Contoyannis, Jones and Rice)
bys pidp (wave): gen NextWaveDummy = wave[_n+1] == wave + 1 
gen AllWaveDummy = WaveCount == 10
bys pidp: egen FirstWaveCount = total(wave == 19)

gen Wave = wave

*Keeping the youngest group for the analysis *

keep if AGE_D1==1

save "C:\Users\84083cpa\OneDrive - Erasmus University Rotterdam\Documents\UBI\October Review\Results\UKHLS_Data16-24.dta", replace

////////////////////////////////////////////
//////////// Using Quintiles of Income  //////////////
////////////////////////////////////////////
clear all
cd "C:\Users\84083cpa\OneDrive - Erasmus University Rotterdam\Documents\UBI\October Review\Results"

use UKHLS_Data16-24_10Nov.dta

svyset psu [pweight = indinus_lw], strata(strata)
//Crucial Stage!!! The averages need to be taken only with the sample we are using..

gen HHincrank=.
egen HHinc_RankAge=rank(HouseholdIncome )
sum HHinc_RankAge
replace HHincrank= (HHinc_RankAge-r(min))/(r(max)-r(min))

** Creating "unemployed in the last period" variable *
bysort pidp (wave): gen Unemployed_L1 = Youth_occ_D2[_n-1]

global MissVars Mental_HealthSF HHincrank Unemployed_L1 Sex NonUKborn Mental_HealthSF_L1 NextWaveDummy WaveCount AllWaveDummy Wave Region_D* urban Own Race_D* Companion
qui reg $MissVars
gen FullSample = 1 if e(sample)==1

/// Creating Income quintiles///

gen Inc_qtile=.
replace Inc_qtile=0 if HHincrank<=0.20 & FullSample  == 1 
replace Inc_qtile =1 if HHincrank>0.2 & HHincrank<=0.4 & FullSample   == 1 
replace Inc_qtile =2 if HHincrank>0.4 & HHincrank<=0.6 & FullSample  == 1 
replace Inc_qtile =3 if HHincrank>0.6 & HHincrank<=0.8 & FullSample  == 1 
replace Inc_qtile =4 if HHincrank>0.8 & FullSample == 1 

label define incomeqtilecat 0 "First quint." 1 "Second quint." 2 "Third quint." 3 "Fourth quint." 4 "Fifth quint." 
label values Inc_qtile incomeqtilecat 

* Count number of people and observations*
egen x2 = group(pidp) if FullSample == 1
sum x2

/// Descriptives ///
/* Summary Tables */
est clear  // clear the est locals
qui: estpost tabstat Mental_HealthSF Age Sex Race_D* NonUKborn  Single_Dummy  LivingTogether_Dummy Married_Dummy Divorced_Dummy  OtherCivilStatus_Dummy  Youth_occ_D1-Youth_occ_D5 HouseholdIncome Savings HighestQual_D1 HighestQual_D2 HighestQual_D3 HighestQual_D4 Own OverCrowding if FullSample == 1 , c(stat) stat(mean sd )
est store T1

esttab T1 using "SF12_Descriptives.csv", plain replace ///
mtitles("\textbf{16-24}") ///
refcat ( Mental_HealthSF "\textbf{Health}" Age "\textbf{Demographic Characteristics}" Youth_occ_D1 "\textbf{Occupation}"  HouseholdIncome "\textbf{HH. Monthly Income}" HighestQual_D1 "\textbf{Education}" Own "\textbf{Housing}",nolabel) ///
cells("mean(fmt(4) label(Prop./Mean)) sd(fmt(2) label(SD))")

/////////////////////////
///// Regressions////////
/////////////////////////
** New regressors for interaction model**
bys pidp: egen HHinc_avg = mean(Inc_qtile) if FullSample == 1
gen within_HHinc= Inc_qtile - HHinc_avg if FullSample == 1

bys pidp: egen Age_avg = mean(Age) if FullSample == 1
gen within_age= Age-Age_avg if FullSample == 1

bys pidp: egen Companion_avg = mean(Companion) if FullSample == 1
gen within_companion= Companion - Companion_avg  if FullSample == 1

bys pidp: egen Mental_HealthSF_avg = mean(Mental_HealthSF ) if FullSample == 1
gen within_Mental_HealthSF = Mental_HealthSF -Mental_HealthSF_avg if FullSample == 1

*Demographic Interactions
gen HHinc_X_Age = Inc_qtile* Age
bys pidp: egen HHinc_X_Age_avg = mean(HHinc_X_Age) if FullSample == 1
gen within_HHinc_X_Age= HHinc_X_Age - HHinc_X_Age_avg if FullSample == 1

gen HHinc_X_Sex = Inc_qtile* Sex
bys pidp: egen HHinc_X_Sex_avg = mean(HHinc_X_Sex) if FullSample == 1
gen within_HHinc_X_Sex= HHinc_X_Sex - HHinc_X_Sex_avg if FullSample == 1

gen HHinc_X_Companion = Inc_qtile* Companion
bys pidp: egen HHinc_X_Companion_avg = mean(HHinc_X_Companion) if FullSample == 1
gen within_HHinc_X_Companion= HHinc_X_Companion - HHinc_X_Companion_avg if FullSample == 1

** Variable Creation for Regressions
label var Mental_HealthSF "Mental SF-12"

*Quadratic

gen HHincSq = Inc_qtile*Inc_qtile
bys pidp: egen HHincSq_avg = mean(HHincSq) if FullSample == 1
gen within_HHincSq= HHincSq - HHincSq_avg 

*Level Interaction
gen withinXavg_HHinc = HHinc_avg * within_HHinc

** Regressions **
global xthybrid_Controls1 "Age AgeSq Sex Race_D* Region_D* NonUKborn Married_Dummy urban Mental_HealthSF_L1 NextWaveDummy WaveCount AllWaveDummy Wave"

global xthybridUse_Controls1 "Age AgeSq NextWaveDummy Wave Married_Dummy "

global xthybrid_Controls2 "Age AgeSq Sex Race_D* Region_D* NonUKborn Married_Dummy urban Mental_HealthSF_L1 NextWaveDummy WaveCount AllWaveDummy Wave "

global xthybridUse_Controls2 "Age AgeSq NextWaveDummy Wave Married_Dummy"
*global xtlogit_Controls "Sex Age AgeSq White NonUKborn Married_Dummy Divorced_Dummy depressed_L1 NextWaveDummy WaveCount AllWaveDummy Wave"

//Main Results
*use(varlist) splits between- and within-cluster effects only for selected explanatory variables
xtreg Mental_HealthSF Inc_qtile $xthybrid_Controls1

***
** create previous period unemployment and control for that
*** Drop owning a house
** Include things that were here last year
*** The true effect will compound

* SF-12 MCS vs Income log (+ INTERACTIONS)
///\\\Base ////\\\\
qui: xthybrid Mental_HealthSF Inc_qtile $xthybrid_Controls1, use(Inc_qtile $xthybridUse_Controls1) clusterid(pidp)  full
outreg2 using WB_Base_incquintile_MH, replace excel dec(3) 

///\\\Interaction////\\\\

qui: xthybrid Mental_HealthSF Inc_qtile HHincSq $xthybrid_Controls2  , use(Inc_qtile HHincSq $xthybridUse_Controls2) clusterid(pidp)  full
outreg2 using WB_Interaction_incquintile_MH, replace excel dec(3) 

qui: xthybrid Mental_HealthSF Inc_qtile withinXavg_HHinc $xthybrid_Controls2 , use(Inc_qtile $xthybridUse_Controls2) clusterid(pidp)  full
outreg2 using WB_Interaction_incquintile_MH, append excel ctitle(Model 2)

* Logit depressed vs not depressed by income quintiles
xtlogit depressed i.Inc_qtile  i.Sex c.Age i.Companion i.Race_D* i.NonUKborn i.Region_D* i.urban i.Unemployed_L1 depressed_L1 NextWaveDummy WaveCount AllWaveDummy Wave, vce(robust)

margins Inc_qtile , atmeans
margins Inc_qtile , atmeans over(sex)
*MEM: *
margins, dydx(Inc_qtile) atmeans
